# Supplementary material for: Intestinal and Extraintestinal Pathotypes of Escherichia coli Are Prevalent in Food Prepared and Marketed on the Streets from the Central Zone of Mexico and Exhibit a Differential Phenotype of Resistance Against Antibiotics
Source: Antibiotics (Basel). 2025 Apr 16;14(4):406. doi: 10.3390/antibiotics14040406 (PMC12024313; doi:10.3390/antibiotics14040406)
Supplement: Supplementary file 1 [file antibiotics-14-00406-s001.zip]

Archive with 1 entries (1 files):
- antibiotics-3538990-supplementary.pdf
